# Supplementary material for: Efficacy and Safety of HAIC Combined with PD-(L)1 Inhibitors and Bevacizumab Versus HAIC with PD-(L)1 Inhibitors and TKIs in Advanced Hepatocellular Carcinoma: A Retrospective Cohort Study
Source: Cancers (Basel). 2026 Jan 20;18(2):314. doi: 10.3390/cancers18020314 (PMC12838740; doi:10.3390/cancers18020314)
Supplement: Supplementary file 1 [file cancers-18-00314-s001.zip]

Archive with 1 entries (1 files):
- cancers-4042288-supplementary.pdf
